# Supplementary material for: Realistic assumptions about spatial locations and clustering of premises matter for models of foot-and-mouth disease spread in the United States
Source: PLoS Comput Biol. 2020 Feb 20;16(2):e1007641. doi: 10.1371/journal.pcbi.1007641 (PMC7053778; doi:10.1371/journal.pcbi.1007641)
Supplement: S1 Dataset — Ten simulated spatial distributions of US cattle premises, simulated using FLAPS. (ZIP) [file pcbi.1007641.s016.zip]

Archive with 10 entries (10 files):
- flaps12_0001_max_xy.txt.bz2
- flaps12_0002_max_xy.txt.bz2
- flaps12_0003_max_xy.txt.bz2
- flaps12_0004_max_xy.txt.bz2
- flaps12_0005_max_xy.txt.bz2
- flaps12_0006_max_xy.txt.bz2
- flaps12_0007_max_xy.txt.bz2
- flaps12_0008_max_xy.txt.bz2
- flaps12_0009_max_xy.txt.bz2
- flaps12_0010_max_xy.txt.bz2
